# Supplementary material for: In Silico Analysis of Fungal and Chloride-Dependent α-Amylases within the Family GH13 with Identification of Possible Secondary Surface-Binding Sites
Source: Molecules. 2021 Sep 21;26(18):5704. doi: 10.3390/molecules26185704 (PMC8467227; doi:10.3390/molecules26185704)
Supplement: Supplementary file 1 [file molecules-26-05704-s001.zip]

Archive with 1 entries (1 files):
- molecules-1345785-supplementary.pdf
